# Supplementary material for: Exploring Connections between Oral Microbiota, Short-Chain Fatty Acids, and Specific Cancer Types: A Study of Oral Cancer, Head and Neck Cancer, Pancreatic Cancer, and Gastric Cancer
Source: Cancers (Basel). 2023 May 24;15(11):2898. doi: 10.3390/cancers15112898 (PMC10251859; doi:10.3390/cancers15112898)
Supplement: Supplementary file 1 [file cancers-15-02898-s001.zip]

Archive with 1 entries (1 files):
- cancers-2340006-supplementary.pdf
